# Supplementary material for: Sarcoplasmic Reticulum from Horse Gluteal Muscle Is Poised for Enhanced Calcium Transport
Source: Vet Sci. 2021 Nov 23;8(12):289. doi: 10.3390/vetsci8120289 (PMC8705379; doi:10.3390/vetsci8120289)
Supplement: Supplementary file 1 [file vetsci-08-00289-s001.zip]

Archive with 1 entries (1 files):
- vetsci-1449185-supplementary.pdf
